# Supplementary material for: PPREMO: a prospective cohort study of preterm infant brain structure and function to predict neurodevelopmental outcome
Source: BMC Pediatr. 2015 Sep 16;15:123. doi: 10.1186/s12887-015-0439-z (PMC4572671; doi:10.1186/s12887-015-0439-z)
Supplement: Additional file 2: — Parameters of the proposed imaging sequences. (XLSX 52 kb) [file 12887_2015_439_MOESM2_ESM.xlsx]

## Sheet: Sheet1
Parameters of the proposed imaging sequences:
Sequence Parameters	T2 map (3 echo)	T1-MPRAGE	Field Map	DWI-30 (b=1000s/mm2)	DWI-65 (b=2000s/mm2)	ASL	T1-TSE2	T2-Haste (Axial)	T2-Haste (Cor)	T2-Haste (Sag)
Repetition time (ms)	10580	2100	488	9500	9500	3427.5	1490	2000	2000	2000
Echo time (ms)	27, 122, 189	3.18	4.9, 7.4	130	130	21	12	90	101	88
Flip Angle	150	9	60	90	90	90	147	150	150	150
Field of view (mm)	180	160	160	224	224	256	180	180	180	200
FoV Phase	0.797	1	1	1	1	1	0.7	0.7	0.7	0.8
Matrix	256 x 204	128 x 128	64 x 64	128 x 128	128 x 128	64 x 64	256 x 180	320 x 224	320 x 224	320 x 256
Voxel size (mm)	0.7 x 0.7	1.25x1.25	2.5 x 2.5	1.75 x 1.75	1.75 x 1.75	4 x 4	0.7 x 0.7	0.56 x 0.56	0.56 x 0.56	0.625 x 0.625
Dist. Factor	0		0.25	0	0	0.1	0	0.2	0.2	0.2
Slice thickness (mm)	2	1.3	2.6	2	2	5	2	4	4	4
Number of slices	47	96	29	47	47	17	47	21	21	23
Fat Suppression	None	None	None	Fat sat (weak)	Fat sat (weak)	Fat Sat (Strong)	None	None	None	None
Phase partial fourier	Off	Off	Off	6/8	6/8	7/8	Off	0.625	0.625	0.625
Grappa (accel/RefLines)	None	"2/24"	None	"2/24"	"2/24"	None	None	"2/24"	"2/24"	"2/24"
Bandwidth (Hz/Px)	130	180	260	1400	1400	2230	260	400	400	400
Echo spacing (ms)	13.5	7.7		0.82	0.82	0.51	11.5	5.2	5.2	5.2
Turbo (echo trains)/EPI Factor	5 (31)			128	128	64	2 (68)	179	179	205
Examination time (m:s)	05:20:00	03:00:00	01:05:00	05:25:00	10:48:00	05:17:00	01:44:00	00:44:00	00:44:00	00:48:00
# Flow compensated.
* ASL perfusion parameters are Inversion time (1/2) = 700 and 1800 ms. Saturation stop time 1600 ms.
